# Supplementary material for: Phosphorylation-Induced Self-Coacervation versus RNA-Assisted Complex Coacervation of Tau Proteins
Source: J Am Chem Soc. 2025 Mar 12;147(12):10172–87. doi: 10.1021/jacs.4c14728 (PMC11951079; doi:10.1021/jacs.4c14728)
Supplement: Supplementary file 2 — ja4c14728_si_002.zip [file ja4c14728_si_002.zip]

Archive with 8 entries (8 files):
- Movie S1.mp4
- Movie S2.mp4
- Movie S3.avi
- Movie S4.avi
- Movie S5.avi
- Movie S6.avi
- Movie S7.avi
- Movie S8.avi
